# Supplementary material for: Bovine DDX3X Restrains Bovine SP110c-Mediated Activation of Inflammasome in Macrophages
Source: Animals (Basel). 2024 May 31;14(11):1650. doi: 10.3390/ani14111650 (PMC11171048; doi:10.3390/ani14111650)
Supplement: Supplementary file 1 [file animals-14-01650-s001.zip › Supplementary Table 1.xlsx]

## Sheet: Sheet1
N	Score	%Cov(95)	Accession	Gene	Description	Mw(kD)	Equivalents	Others	Peptides(95%)	Spectra
1	63.61	35.41	E1BAP3	SP110	Uncharacterized protein OS=Bos taurus OX=9913 GN=SP110 PE=4 SV=2	83.465			36	164
2	58.22	40.63	Q29443	TF	Serotransferrin OS=Bos taurus OX=9913 GN=TF PE=2 SV=1	77.753	G3X6N3		31	66
3	34.74	22.08	P02769	ALB	Serum albumin OS=Bos taurus OX=9913 GN=ALB PE=1 SV=4	69.293	A0A140T897;A0A3Q1LNN7		15	36
4	26.75	22.7	A0A3Q1LRY6	NCL	Uncharacterized protein OS=Bos taurus OX=9913 GN=NCL PE=1 SV=1	75.434	E1B8K6		12	21
5	25.02	15.28	E1BQ37	SFPQ	Splicing factor proline and glutamine rich OS=Bos taurus OX=9913 GN=SFPQ PE=1 SV=1	76.249			10	27
6	23.84	58.94	P00760		Cationic trypsin OS=Bos taurus OX=9913 PE=1 SV=3	25.785			25	155
7	22.59	9.951	Q28085	CFH	Complement factor H OS=Bos taurus OX=9913 GN=CFH PE=1 SV=3	140.374	A0A3Q1LS74;A0A3Q1MP45		11	13
8	18.73	28.05	A7MAZ5	HIST1H1D	Histone H1.3 OS=Bos taurus OX=9913 GN=HIST1H1D PE=1 SV=1	22.154	P02253;A0A452DIF5;G3MWV5		12	25
9	17.21	5.13	F1MVK1	LOC107131209	Uncharacterized protein OS=Bos taurus OX=9913 GN=LOC107131209 PE=4 SV=3	192.22		E1BH06	7	12
10	15.89	47.62	P62808		Histone H2B type 1 OS=Bos taurus OX=9913 PE=1 SV=2	13.906	A0A452DJK3;F2Z4E8;Q2KII5	Q2M2T1;F2Z4F9;Q32L48;Q32S29	9	25
11	15.19	12.08	A0A140T8C8	KNG1	Kininogen-1 OS=Bos taurus OX=9913 GN=KNG1 PE=4 SV=1	68.965		P01044;P01045	7	14
12	14.67	14.76	P12763	AHSG	Alpha-2-HS-glycoprotein OS=Bos taurus OX=9913 GN=AHSG PE=1 SV=2	38.419			7	10
13	14.33	13.54	P19120	HSPA8	Heat shock cognate 71 kDa protein OS=Bos taurus OX=9913 GN=HSPA8 PE=1 SV=2	71.241		A0A3Q1LMS5	7	10
14	14.11	22.13	P60712	ACTB	Actin, cytoplasmic 1 OS=Bos taurus OX=9913 GN=ACTB PE=1 SV=1	41.737	P63258	F1MRD0	8	20
15	12.56	17.15	F1ME65	CKAP4	Cytoskeleton associated protein 4 OS=Bos taurus OX=9913 GN=CKAP4 PE=1 SV=1	64.53			6	8
16	11.75	46.6	P62803		Histone H4 OS=Bos taurus OX=9913 PE=1 SV=2	11.367	A0A3Q1LM20;A0A3Q1MEZ8;G3N081;G3X807	A0A3Q1M1Z1;A0A3Q1MDT7;A0A3Q1MH02;A0A3Q1MJQ1;E1B9M9;G3N2B8;E1BBP7	6	17
17	10.85	13.27	E1BIB4	HNRNPL	Heterogeneous nuclear ribonucleoprotein L OS=Bos taurus OX=9913 GN=HNRNPL PE=1 SV=2	64.076			5	6
18	10.82	12.02	P34955	SERPINA1	Alpha-1-antiproteinase OS=Bos taurus OX=9913 GN=SERPINA1 PE=1 SV=1	46.104			5	9
19	9.87	14.89	Q2KJ42	NONO	Non-POU domain containing octamer binding OS=Bos taurus OX=9913 GN=NONO PE=2 SV=1	54.121			6	17
20	8.85	19.96	P81947		Tubulin alpha-1B chain OS=Bos taurus OX=9913 PE=1 SV=2	50.152	Q2HJ86;A0A452DJ66;F2Z4C1	Q32KN8;F2Z4K0;F6RP72	6	10
21	8.59	4.601	A0JN52	SF3B3	Splicing factor 3B subunit 3 OS=Bos taurus OX=9913 GN=SF3B3 PE=2 SV=1	135.577	A0A3Q1MEK5		4	4
22	8.58	12.39	P49410	TUFM	Elongation factor Tu, mitochondrial OS=Bos taurus OX=9913 GN=TUFM PE=1 SV=1	49.398			4	5
23	8.46	13.85	Q1LZD9	PSPC1	Paraspeckle component 1 OS=Bos taurus OX=9913 GN=PSPC1 PE=2 SV=1	58.275	A0A3Q1M1Q3		5	6
24	8.44	9.061	A0A3Q1MWG7	ME2	Malic enzyme OS=Bos taurus OX=9913 GN=ME2 PE=3 SV=1	68.248	Q08DM3		3	13
25	8.31	8.375	A5D7M6	KRT5	KRT5 protein OS=Bos taurus OX=9913 GN=KRT5 PE=2 SV=1	62.683			4	9
26	8.15	12.9	P00432	CAT	Catalase OS=Bos taurus OX=9913 GN=CAT PE=1 SV=3	59.915	A0A3Q1LKF1		5	6
27	8.03	8.613	Q3ZBS7	VTN	Vitronectin OS=Bos taurus OX=9913 GN=VTN PE=1 SV=1	53.575		A0A3Q1LNE9	4	9
28	7.78	18.69	Q2KJD0	TUBB5	Tubulin beta-5 chain OS=Bos taurus OX=9913 GN=TUBB5 PE=2 SV=1	49.671			8	8
29	7.68	35.66	A1A4R1	HIST2H2AC	Histone H2A type 2-C OS=Bos taurus OX=9913 GN=HIST2H2AC PE=2 SV=1	13.988	P0C0S9;Q3ZBX9;A0A096LNF2;A0A3Q1MDK7;A0A3Q1MF62;E1BH22;F1MRN2	A0A3Q1N7K2	4	16
30	6.1	7.48	P02672	FGA	Fibrinogen alpha chain OS=Bos taurus OX=9913 GN=FGA PE=1 SV=5	67.012	A0A3Q1LVV7;F6QND5		3	6
31	5.77	6.442	Q58CP9	STIM1	Stromal interaction molecule 1 OS=Bos taurus OX=9913 GN=STIM1 PE=2 SV=1	77.151	A0A3Q1MFU0;G3X721	A0A3Q1M3V5	3	3
32	5.3	5.037	F1MKS5	HRG	Histidine-rich glycoprotein OS=Bos taurus OX=9913 GN=HRG PE=4 SV=3	60.743		P33433	2	7
33	5.15	11.11	Q5E9J1	HNRNPF	Heterogeneous nuclear ribonucleoprotein F OS=Bos taurus OX=9913 GN=HNRNPF PE=2 SV=3	45.689			3	3
34	4.97	3.483	A0A3Q1N134	HNRNPU	Heterogeneous nuclear ribonucleoprotein U OS=Bos taurus OX=9913 GN=HNRNPU PE=1 SV=1	88.2	A2VDN7		2	2
35	4.96	14.71	P68432		Histone H3.1 OS=Bos taurus OX=9913 PE=1 SV=2	15.404	P84227;E1BGN3	Q5E9F8;A0A3Q1M588;G3MYD7;G3N2P2;A5PK61	3	8
36	4.53	6.637	Q04467	IDH2	Isocitrate dehydrogenase [NADP], mitochondrial OS=Bos taurus OX=9913 GN=IDH2 PE=1 SV=2	50.739			2	2
37	4.46	13.22	F1MD83	PPBP	C-X-C motif chemokine OS=Bos taurus OX=9913 GN=PPBP PE=1 SV=2	31.764			2	2
38	4.39	17.29	P02662	CSN1S1	Alpha-S1-casein OS=Bos taurus OX=9913 GN=CSN1S1 PE=1 SV=2	24.529	A0A3Q1NG86	A0A3Q1MJE5	3	6
39	4.34	14.92	P26452	RPSA	40S ribosomal protein SA OS=Bos taurus OX=9913 GN=RPSA PE=2 SV=4	32.884	A0A3Q1MFG3;A0A3Q1MKQ7		2	3
40	4.17	10.24	Q3SZV7	HPX	Hemopexin OS=Bos taurus OX=9913 GN=HPX PE=2 SV=1	52.209	A0A452DI25	A0A3Q1N2E0	3	4
41	4.11	1.788	Q7SIH1	A2M	Alpha-2-macroglobulin OS=Bos taurus OX=9913 GN=A2M PE=1 SV=2	167.576			2	2
42	4.09	3.301	A6QLY7	PBXIP1	Pre-B-cell leukemia transcription factor-interacting protein 1 OS=Bos taurus OX=9913 GN=PBXIP1 PE=2 SV=1	80.258	A0A3Q1M273;A0A452DI03		2	2
43	4	6.604	Q95140	RPLP0	60S acidic ribosomal protein P0 OS=Bos taurus OX=9913 GN=RPLP0 PE=2 SV=3	34.371	F1MDN4		2	3
44	3.75	6.754	Q5EAD2	PHGDH	D-3-phosphoglycerate dehydrogenase OS=Bos taurus OX=9913 GN=PHGDH PE=2 SV=3	56.452	A0A140T866		2	2
45	3.54	5.975	A0A3Q1M5Q6	ECM1	Extracellular matrix protein 1 OS=Bos taurus OX=9913 GN=ECM1 PE=4 SV=1	63.177	A0A3Q1MCW2;A0A3S5ZPB5		2	3
46	3.49	9.184	Q3T160	NPM1	Nucleophosmin OS=Bos taurus OX=9913 GN=NPM1 PE=2 SV=1	32.703	F1MTV9	E1BCL3;A0A3Q1LR94	2	2
47	3.47	10.9	Q2TBQ5	RPL7A	60S ribosomal protein L7a OS=Bos taurus OX=9913 GN=RPL7A PE=2 SV=3	30.026		A0A3Q1LJM7	2	2
48	3.21	14.57	Q9BGI3	PRDX2	Peroxiredoxin-2 OS=Bos taurus OX=9913 GN=PRDX2 PE=2 SV=1	21.946			2	2
49	3.2	21.15	Q3ZCA2	NUDT21	Cleavage and polyadenylation specificity factor subunit 5 OS=Bos taurus OX=9913 GN=NUDT21 PE=2 SV=1	26.227			2	2
50	3.16	2.756	P18493	PARP1	Poly [ADP-ribose] polymerase 1 OS=Bos taurus OX=9913 GN=PARP1 PE=2 SV=2	113.486	A0A3Q1MVZ1;F1MU08		2	2
51	3.1	7.008	P00829	ATP5F1B	ATP synthase subunit beta, mitochondrial OS=Bos taurus OX=9913 GN=ATP5F1B PE=1 SV=2	56.284	A0A452DII8		2	2
52	2.94	4.545	P68103	EEF1A1	Elongation factor 1-alpha 1 OS=Bos taurus OX=9913 GN=EEF1A1 PE=1 SV=1	50.141		Q32PH8;E1B9F6;A0A3Q1LJW9;A0A3Q1LP48;A0A3Q1MPB9;A0A3Q1MQC0;E1BED8	2	2
53	2.91	6.306	P02663	CSN1S2	Alpha-S2-casein OS=Bos taurus OX=9913 GN=CSN1S2 PE=1 SV=2	26.019			2	2
54	2.89	10.34	Q32PD5	RPS19	40S ribosomal protein S19 OS=Bos taurus OX=9913 GN=RPS19 PE=2 SV=3	16.061	A0A3Q1M6V0		1	1
55	2.85	4.145	A1L5B7	SERBP1	SERPINE1 mRNA binding protein 1 OS=Bos taurus OX=9913 GN=SERBP1 PE=1 SV=1	42.33		Q2KJD1	1	1
56	2.82	9.783	A0A3Q1LZ47	H2AFY	Core histone macro-H2A OS=Bos taurus OX=9913 GN=H2AFY PE=1 SV=1	39.087	Q2HJ65		2	2
57	2.79	8.951	P67808	YBX1	Nuclease-sensitive element-binding protein 1 OS=Bos taurus OX=9913 GN=YBX1 PE=2 SV=3	35.924	A0A3Q1MU45;F1MZ92		1	1
58	2.71	2.062	Q3ZCH0	HSPA9	Stress-70 protein, mitochondrial OS=Bos taurus OX=9913 GN=HSPA9 PE=2 SV=1	73.742			1	1
59	2.67	5.226	Q58DQ3	RPL6	60S ribosomal protein L6 OS=Bos taurus OX=9913 GN=RPL6 PE=2 SV=3	32.69		G3N2R1	1	1
60	2.65	1.989	P19483	ATP5F1A	ATP synthase subunit alpha, mitochondrial OS=Bos taurus OX=9913 GN=ATP5F1A PE=1 SV=1	59.72	F1MLB8		1	1
61	2.52	9.474	P02668	CSN3	Kappa-casein OS=Bos taurus OX=9913 GN=CSN3 PE=1 SV=1	21.269	A0A140T8A9;A0A3Q1M5U9		1	1
62	2.49	1.761	A5D7D9	DHX15	DEAH-box helicase 15 OS=Bos taurus OX=9913 GN=DHX15 PE=1 SV=1	90.933			1	1
63	2.49	7.051	P62992	RPS27A	Ubiquitin-40S ribosomal protein S27a OS=Bos taurus OX=9913 GN=RPS27A PE=1 SV=2	17.965		A0A3Q1MYD8	1	1
64	2.44	3.276	A0A3Q1NB36	HNRNPR	Heterogeneous nuclear ribonucleoprotein R OS=Bos taurus OX=9913 GN=HNRNPR PE=1 SV=1	71.769	A3KMV6	A0A3Q1M326	2	2
65	2.35	3.457	F1MHR4	PIP4K2A	Phosphatidylinositol-5-phosphate 4-kinase type 2 alpha OS=Bos taurus OX=9913 GN=PIP4K2A PE=4 SV=2	46.111			1	2
66	2.33	3.046	A0A3Q1M315	LOC790886	Uncharacterized protein OS=Bos taurus OX=9913 GN=LOC790886 PE=4 SV=1	45.377		F1MW79;A0A3Q1MDC7	1	1
67	2.3	1.674	F1MC31	SF3B2	Splicing factor 3b subunit 2 OS=Bos taurus OX=9913 GN=SF3B2 PE=4 SV=1	100.314			1	1
68	2.3	7.865	P02754	LGB	Beta-lactoglobulin OS=Bos taurus OX=9913 GN=LGB PE=1 SV=3	19.883	G5E5H7		1	2
69	2.28	1.213	A0A3Q1LMA3	FLNA	Filamin A OS=Bos taurus OX=9913 GN=FLNA PE=1 SV=1	271.203	A0A3Q1M057;F1N169		2	2
70	2.26	35.38	F2Z4J1	HIST1H2AC	Histone H2A OS=Bos taurus OX=9913 GN=HIST1H2AC PE=3 SV=1	14.105		A0A0A0MP90;A4IFU5;F2Z4G5;A0A0A0MP93;F1MLQ1	4	16
71	2.11	3.041	A0A3S5ZPM3	PGD	6-phosphogluconate dehydrogenase, decarboxylating OS=Bos taurus OX=9913 GN=PGD PE=1 SV=1	60.78			1	3
72	2.1	3.471	Q92176	CORO1A	Coronin-1A OS=Bos taurus OX=9913 GN=CORO1A PE=1 SV=3	50.979			1	1
73	2.08	4.604	P68399	CSNK2A1	Casein kinase II subunit alpha OS=Bos taurus OX=9913 GN=CSNK2A1 PE=1 SV=1	45.144	A0A3Q1LSG3;E1BH82		1	2
74	2.06	10.89	Q9N2I2	SERPINA5	Plasma serine protease inhibitor OS=Bos taurus OX=9913 GN=SERPINA5 PE=1 SV=1	45.297	A0A452DHZ3	A0A3Q1LP66;A0A3Q1MRW0	2	2
75	2.03	1.884	A0A3Q1MH54	CLPX	Caseinolytic mitochondrial matrix peptidase chaperone subunit OS=Bos taurus OX=9913 GN=CLPX PE=4 SV=1	76.153	A0A3Q1MKA3;A0A3Q1MW31;A0A3Q1NHS6;F1N155		1	2
76	2.03	5.991	Q5E9E6	RPL10A	60S ribosomal protein L10a OS=Bos taurus OX=9913 GN=RPL10A PE=2 SV=3	24.831		G3X7N2	1	1
77	2.02	2.462	A7E307	DDX17	DDX17 protein OS=Bos taurus OX=9913 GN=DDX17 PE=1 SV=1	72.311			1	2
78	2.02	7.865	Q3T087	RPL11	60S ribosomal protein L11 OS=Bos taurus OX=9913 GN=RPL11 PE=2 SV=3	20.252	A0A3Q1N8F8;A0A452DIZ2		1	4
79	2.02	3.111	F1MKF8	SQOR	Uncharacterized protein OS=Bos taurus OX=9913 GN=SQOR PE=1 SV=2	49.856			1	1
80	2	4.992	Q27965	HSPA1B	Heat shock 70 kDa protein 1B OS=Bos taurus OX=9913 GN=HSPA1B PE=2 SV=1	70.228	Q27975		2	2
81	2	4.435	Q58DT1	RPL7	60S ribosomal protein L7 OS=Bos taurus OX=9913 GN=RPL7 PE=2 SV=1	29.169	E1BLQ8		1	1
82	2	2.205	G3MWJ8	DDX3X	DEAD-box helicase 3 X-linked OS=Bos taurus OX=9913 GN=DDX3X PE=1 SV=1	70.271	G5E631		1	1
83	2	2.541	Q0P5D2	CPSF6	Cleavage and polyadenylation specificity factor subunit 6 OS=Bos taurus OX=9913 GN=CPSF6 PE=2 SV=1	59.256	A0A3Q1MGJ5;F2Z4E9		1	1
84	2	1.758	P11179	DLST	Dihydrolipoyllysine-residue succinyltransferase component of 2-oxoglutarate dehydrogenase complex, mitochondrial OS=Bos taurus OX=9913 GN=DLST PE=1 SV=2	48.973	A0A3Q1LTZ5;A0A3Q1MHE5;F1MEQ3		1	2
85	2	5.528	F1N2Q9	DIRAS2	DIRAS family GTPase 2 OS=Bos taurus OX=9913 GN=DIRAS2 PE=4 SV=2	22.53			1	1
86	2	3.879	Q29460	PAFAH1B3	Platelet-activating factor acetylhydrolase IB subunit gamma OS=Bos taurus OX=9913 GN=PAFAH1B3 PE=1 SV=1	25.865			1	1
87	2	16.67	P19035	APOC3	Apolipoprotein C-III OS=Bos taurus OX=9913 GN=APOC3 PE=1 SV=2	10.692			1	1
88	2	2.785	Q2KJE5	GAPDHS	Glyceraldehyde-3-phosphate dehydrogenase, testis-specific OS=Bos taurus OX=9913 GN=GAPDHS PE=2 SV=1	43.288			1	1
89	1.94	1.816	Q27970	CAPN1	Calpain-1 catalytic subunit OS=Bos taurus OX=9913 GN=CAPN1 PE=1 SV=3	82.207	A0A3Q1M124;A0A452DJ01		1	1
90	1.92	2.233	P39872	RPL3	60S ribosomal protein L3 OS=Bos taurus OX=9913 GN=RPL3 PE=2 SV=2	46.024	A0A3Q1LRW8		1	1
91	1.92	3.006	F6PYH3	SF3A3	Splicing factor 3a subunit 3 OS=Bos taurus OX=9913 GN=SF3A3 PE=4 SV=1	58.505	Q3SWY7		1	1
92	1.92	6.667	A0A3Q1M7N8	SMIM26	Small integral membrane protein 26 OS=Bos taurus OX=9913 GN=SMIM26 PE=4 SV=1	10.27			1	1
93	1.9	2.335	F1MU62	CPSF7	Cleavage and polyadenylation specific factor 7 OS=Bos taurus OX=9913 GN=CPSF7 PE=4 SV=2	52.023			1	1
94	1.89	6.305	M0QVY0	KRT6A	Uncharacterized protein OS=Bos taurus OX=9913 GN=KRT6A PE=3 SV=1	60.804		F1MKE7;F1MUY2	3	3
95	1.82	3.614	E1BNS9	LDHC	L-lactate dehydrogenase OS=Bos taurus OX=9913 GN=LDHC PE=3 SV=2	36.015	F1MK19	P19858;A0A3Q1LY19;Q5E9B1;A0A3Q1M4R3;A0A3Q1M5R4	1	1
96	1.79	6.915	Q5E973	RPL18	60S ribosomal protein L18 OS=Bos taurus OX=9913 GN=RPL18 PE=2 SV=3	21.535	A0A3Q1M9B3;A0A3Q1MH44;A0A452DIR2		1	1
97	1.74	5.789	E1BEG2	HNRNPA3	Heterogeneous nuclear ribonucleoprotein A3 OS=Bos taurus OX=9913 GN=HNRNPA3 PE=4 SV=3	39.709		A0A3Q1LPR0	1	2
98	1.71	11.36	Q56JV9	RPS3A	40S ribosomal protein S3a OS=Bos taurus OX=9913 GN=RPS3A PE=2 SV=3	29.945	G3N262		2	2
99	1.7	5.941	Q3SZR3	ORM1	Alpha-1-acid glycoprotein OS=Bos taurus OX=9913 GN=ORM1 PE=2 SV=1	23.182	A0A3Q1LS55;Q5GN72		1	2
100	1.68	4.137	G5E531	TCP1	T-complex protein 1 subunit alpha OS=Bos taurus OX=9913 GN=TCP1 PE=3 SV=1	60.222			1	1
101	1.66	1.665	F6QHI8	DDX21	Uncharacterized protein OS=Bos taurus OX=9913 GN=DDX21 PE=1 SV=1	86.903			1	1
102	1.66	4.505	P10096	GAPDH	Glyceraldehyde-3-phosphate dehydrogenase OS=Bos taurus OX=9913 GN=GAPDH PE=1 SV=4	35.868	A0A3Q1M8J9		1	2
103	1.65	5.714	P63103	YWHAZ	14-3-3 protein zeta/delta OS=Bos taurus OX=9913 GN=YWHAZ PE=1 SV=1	27.745			1	1
104	1.64	2.867	P00366	GLUD1	Glutamate dehydrogenase 1, mitochondrial OS=Bos taurus OX=9913 GN=GLUD1 PE=1 SV=2	61.512	A0A140T871		1	1
105	1.62	2.968	G3X761	PLD4	Phospholipase D family member 4 OS=Bos taurus OX=9913 GN=PLD4 PE=4 SV=2	59.17			1	2
106	1.61	3.778	A0A3Q1LU71	HNRNPH1	Heterogeneous nuclear ribonucleoprotein H1 OS=Bos taurus OX=9913 GN=HNRNPH1 PE=1 SV=1	49.441	A0A3Q1MIG4;A0A3Q1MIM4;A0A3Q1N348;E1BF20	Q3SZF3;A5D9B4	1	1
107	1.6	3.916	A0A3Q1LZD9	HNRNPAB	Heterogeneous nuclear ribonucleoprotein A/B OS=Bos taurus OX=9913 GN=HNRNPAB PE=1 SV=1	36.005	Q3ZC44		1	1
108	1.57	4.28	P35705	PRDX3	Thioredoxin-dependent peroxide reductase, mitochondrial OS=Bos taurus OX=9913 GN=PRDX3 PE=1 SV=2	28.195			1	1
109	1.54	3.988	Q3ZCE2	ELAVL1	ELAV-like protein OS=Bos taurus OX=9913 GN=ELAVL1 PE=2 SV=1	36.163			1	1
110	1.5	1.175	A0JN43	ESYT1	Extended synaptotagmin 1 OS=Bos taurus OX=9913 GN=ESYT1 PE=1 SV=1	123.028			1	1
111	1.5	6.03	Q5E947	PRDX1	Peroxiredoxin-1 OS=Bos taurus OX=9913 GN=PRDX1 PE=2 SV=1	22.21	Q9BGI2;A0A3Q1LW10;A0A3Q1MAI4;A0A3Q1MIR5;A0A452DI43		1	1
112	1.49	3.422	P79103	RPS4	40S ribosomal protein S4 OS=Bos taurus OX=9913 GN=RPS4 PE=2 SV=3	29.598	A2VE06;G3N0K3		1	1
113	1.49	4.051	Q0P5C9	SLC39A7	Solute carrier family 39 (Zinc transporter), member 7 OS=Bos taurus OX=9913 GN=SLC39A7 PE=2 SV=1	49.826			1	1
114	1.47	4.052	Q2NKZ1	CCT7	T-complex protein 1 subunit eta OS=Bos taurus OX=9913 GN=CCT7 PE=1 SV=1	59.443	A0A3Q1MUU9;F1MWR8		1	1
115	1.42	2.377	P79134	ANXA6	Annexin A6 OS=Bos taurus OX=9913 GN=ANXA6 PE=1 SV=2	75.907	A0A3Q1M318		1	1
116	1.34	0.602	Q2UVX4	C3	Complement C3 OS=Bos taurus OX=9913 GN=C3 PE=1 SV=2	187.253	A0A3Q1M2B2;A0A3Q1MGT0;A0A3Q1MHV6;G3X7A5		1	1
117	1.34	5.502	Q3SYU6	CNN2	Calponin-2 OS=Bos taurus OX=9913 GN=CNN2 PE=2 SV=3	33.438	F1MHV8		1	1
118	1.33	5.455	P61284	RPL12	60S ribosomal protein L12 OS=Bos taurus OX=9913 GN=RPL12 PE=2 SV=1	17.819	F1MDX5;F1N3R2		1	1
119	1.32	2.326	Q3SX14	GSN	Gelsolin OS=Bos taurus OX=9913 GN=GSN PE=2 SV=1	80.731	A0A3Q1MIS1;A0A3Q1MIW2;F1MJH1;F1N1I6		1	1
